# Supplementary material for: The Prevalence of Human Plasmodium Species during Peak Transmission Seasons from 2016 to 2021 in the Rural Commune of Ntjiba, Mali
Source: Trop Med Infect Dis. 2023 Sep 7;8(9):438. doi: 10.3390/tropicalmed8090438 (PMC10535850; doi:10.3390/tropicalmed8090438)
Supplement: Supplementary file 1 [file tropicalmed-08-00438-s001.zip]

Archive with 1 entries (1 files):
- tropicalmed-2536914-supplementary.pdf
